# Supplementary material for: Chemically Functionalized Single-Walled Carbon Nanotubes Prevent the Reduction in Plasmalemmal Glutamate Transporter EAAT1 Expression in, and Increase the Release of Selected Cytokines from, Stretch-Injured Astrocytes in Vitro
Source: Cells. 2024 Jan 25;13(3):225. doi: 10.3390/cells13030225 (PMC10854924; doi:10.3390/cells13030225)
Supplement: Supplementary file 1 [file cells-13-00225-s001.zip]

Archive with 1 entries (1 files):
- cells-2490923-supplementary.pdf
